# Supplementary material for: Emergency medicine doctoral education in Africa: a scoping review of the published literature
Source: BMC Med Educ. 2023 Apr 25;23:281. doi: 10.1186/s12909-023-04278-1 (PMC10127363; doi:10.1186/s12909-023-04278-1)
Supplement: Supplementary file 2 — Additional file 2: Supplementary Table 1. List of articles included with related topic domains. [file 12909_2023_4278_MOESM2_ESM.xlsx]

## Sheet: Supple Table 1
Supplementary Table 1: Included Articles with Related Topic Domains
First Author (Reference Number)	Title	Year	Study Setting	Study Design	African Author?	African Author as Important Author? (First or Last)	Main Topic Domain	Additional Topic Domains
Asongu (43)	PhD by publication as an argument for innovation and technology transfer: With emphasis on Africa	2018	Africa	Unclear	Yes	Yes	Research capacity improvement	Transformation
Balogun (32)	Experiences of doctoral students enrolled in a research fellowship program to support doctoral training in Africa (2014 to 2018): The Consortium for Advanced Research Training in Africa odyssey	2021	Six African Countries, conducted in Uganda	Qualitative Focus Group Discussions	Yes	Yes	Shared learning	Sustainability
Comeau (17)	Mentoring in Global Health: Formative Evaluation of Tuberculosis Research Training Programs in Ethiopia and Georgia	2018	Georgia and Ethiopia	Qualitative Focus Group Discussions	Yes	No	Supervision	Shared learning
Cross (25)	Evaluating doctoral programmes in Africa: Context and practices	2014	South Africa	Descriptive	Yes	Yes	Transformation	Research capacity improvement, Supervision
Erlandsson (24)	Half-time evaluation of a new 4-year Ph.D. program in nursing and midwifery at the University of Gondar, Ethiopia	2021	Ethiopia	Survey	Yes	No	Shared learning	Supervision, sustainability
Ferreira-Meyers (22)	The need for revision of selected aspects of online Master’s and doctoral student supervision	2022	Eswetini	Survey	Yes	Yes	Supervision	Transformation
Fetene (37)	The phd journey at addis ababa university: Study delays, causes, and coping mechanisms	2021	Ethiopia	Descriptive Mixed-Method	Yes	Yes	Barriers to application/completion	Research capacity improvement
Fisher (28)	Making it to the PhD: Gender and student performance in sub-Saharan Africa	2020	Sub-saharan Africa	Survey mixed-method	Yes	Yes	Transformation	Supervision, Research capacity improvement
Fonn (33)	Building the capacity to solve complex health challenges in Sub-Saharan Africa: CARTA’s multidisciplinary PhD training	2016	Sub-saharan Africa	Descriptive	Yes	Yes	Research capacity improvement	Shared learning
Gary (44)	The Emory-Addis Ababa PhD in Nursing Program: A sustainable model for strengthening nursing research capacity in Ethiopia	2020	Ethiopia	Descriptive	Yes	No	Research capacity improvement	Sustainability, Transformation
Gasa (18)	Supervisory support for ethiopian doctoral students enrolled in an open and distance learning institution	2021	Ethiopia	Survey	Yes	Yes	Supervision	Shared learning, Research capacity improvement
Igumbor (14)	Effective supervision of doctoral students in public and population health in Africa: CARTA supervisors’ experiences, challenges and perceived opportunities	2020	Sub-saharan Africa	Descriptive Mixed-Method	Yes	Yes	Supervision	Transformation, Barriers to application/completion
Izugbara (29)	It takes more than a fellowship program: Reflections on capacity strengthening for health systems research in sub-Saharan Africa	2017	Sub-saharan Africa	Descriptive Qualitative	Yes	Yes	Research capacity improvement	Sustainability, Transformation
Khisa (27)	Gender responsive multidisciplinary doctoral training program: the Consortium for Advanced Research Training in Africa (CARTA) experience	2019	Kenya	Descriptive	Yes	Yes	Transformation
Lalloo (36)	A strategy for developing future academic leaders for South Africa in a resource-constrained environment	2014	South Africa	Descriptive	Yes	Yes	Research capacity improvement
Manabe (34)	Group mentorship model to enhance the efficiency and productivity of PHD research training in Sub-Saharan Africa	2018	Uganda	Descriptive	Yes	Yes	Shared learning	Sustainability
McCulloch (19)	Excellence in doctoral supervision: an examination of authoritative sources across four countries in search of performance higher than competence	2016	Australia, New Zealand, South Africa and UK	Document review	Yes	No	Supervision
Nakanjako (13)	Doctoral training in Uganda: Evaluation of mentoring best practices at Makerere university college of health sciences	2014	Uganda	Qualitative Focus Group Discussions	Yes	Yes	Supervision	Shared learning, Research capacity improvement, Barriers to application/completion
Ndejjo (30)	Positioning Africa’s public health doctoral students to lead societal transformation and development	2022	Uganda	Unclear	Yes	Yes	Transformation	Research capacity improvement,Sustainability
Nubia (21)	Dismantling common perceptions of research proposals through south african doctoral students’ and supervisors’ experiences	2021	South Africa	Qualitative interviews	Yes	Yes	Research capacity improvement
Obuku (16)	A systematic review on academic research productivity of postgraduate students in low- and middle-income countries	2018	LMICs	Scoping review	Yes	Yes	Barriers to application/completion	Research capacity improvement
Okewole (15)	Building career development skills for researchers: A qualitative study across four African countries	2020	Ethiopia, Malawi, South Africa, Zimbabwe	Qualitative Interviews	Yes	No	Research capacity improvement	Shared learning, Barriers to application/completion
Protsiv (10)	Blended learning across universities in a South-North-South collaboration: A case study	2016	Uganda, South Africa, Sweden	Descriptive Case Study (mixed method)	Yes	No	Shared learning	Barriers to application/completion
Salifu (23)	Doctoral students’ learning experiences in ghana: exploring a new curriculum using bourdieu’s concepts	2021	Ghana	Qualitative interviews	Yes	Yes	Supervision
Samuel (20)	De-colonising international collaboration: The University of KwaZulu-Natal-Mauritius Institute of Education Cohort PhD programme	2014	South Africa/Mauritious	Descriptive	Yes	Yes	Supervision	Research capacity improvement, Shared learning
Sheehan (11)	Evaluation of the implementation of a phd capacity-building program for nurses in South Africa	2015	South Africa	Implementation science framework	Yes	Yes	Research capacity improvement	Transformation, Barriers to application/completion
Smit (12)	PhD capacity-building, from aid to innovation: The SANPAD-SANTRUST experience	2013	South Africa/Netherlands	Qualitative Case Study	Yes	Yes	Research capacity improvement	Transformation, Sustainability, Barriers to application/completion
Supplementary Table 1 indicates that the authors with African affiliations were among the author list in (n = 27, 100%) of articles and were first or senior authors in (n = 21, 78%) of the articles included. This supplementary table consists of the first authors with their respective reference numbers, the title of the article, year of publication and study setting. The supplementary table also i…
