# Supplementary material for: Emergency medicine doctoral education in Africa: a scoping review of the published literature
Source: BMC Med Educ. 2023 Apr 25;23:281. doi: 10.1186/s12909-023-04278-1 (PMC10127363; doi:10.1186/s12909-023-04278-1)
Supplement: Supplementary file 4 — Additional file 4: Supplementary Table 2. Specific Topic Domain Extracts. [file 12909_2023_4278_MOESM4_ESM.xlsx]

## Sheet: Sheet1
Supplementary Table 2: Specific Topic Domain Extracts
Authors	Year	Study Setting	Supervision	Transformation	Sustainability	Research capacity improvement	Shared learning	Barriers to application/completion
Asongu S.A., Nwachukwu J.C.	2018	Africa		Essential in improving the design and quality of existing commodities and new products		In order for PhD dissertations to be more useful to society, they should be harmonised with publications in top-tier journals in order to enhance innovation and technology transfer that are essential in improving the design and quality of existing commodities and new products
Balogun F.M., Malele-Kolisa Y., Nieuwoudt S.J., Jepngetich H., Kiplagat J., Morakinyo O.M., Dawa J., Chandiwana N., Chikandiwa A., Akinyemi O., Olusanya B.A., Afolabi E.K., Dube N., Obembe T., Karumi E., Ndikumana C., Bukenya J.N., Chikalipo M., Ayamolowo S.J., Shema E., Kapanda L., Maniragaba F., Khuluza F., Zakumumpa H., Mbada K., Sang H., Kaindoa E.	2021	Six African Countries, conducted in Uganda			PhD graduates should remain in contact and continue to improve with the divisions support. This is the only true way to reach critical mass.		PhD graduates should remain in contact and continue to improve with the divisions support. This is the only true way to reach critical mass.
Comeau DL, Mishkin K, Tukvadze N, Avaliani Z, Kempker RR, Sthreshley L, Magee MJ, Eisen H, Mariam DH, Aseffa A, Blumberg HM.	2018	Georgia and Ethiopia	Data revealed the barriers to mentoring in Ethiopia and Georgia included gaps in knowledge about mentoring roles and responsibilities, lack of knowledge about the responsibilities of the trainee in a mentoring relationship, and the need to set clear expectations between mentors and trainees. All of the focus group participants desired formal mentor training. The topics included the following: a f…				The roles of mentors and supervisors are not clearly seperated in the study. Some ways to improve mentorship in this study can be directly applicable to our programme
Cross M., Backhouse J.	2014	South Africa	African universities lack the resources, in terms of supervision, facilities and finances, to replicate successful first-world models of doctoral education.	We argue that replication is also undesirable, as that would miss opportunities to create new and better ways of delivering excellent doctoral education.		We argue that replication is also undesirable, as that would miss opportunities to create new and better ways of delivering excellent doctoral education.
Erlandsson K., Lindgren H., Wettergren L., Mekuriaw A., Berta M., Melkamu M., Seyoum T., Hailemeskel S., Jember A., Hassen M., Gebrie M., Geda B., Gelaye K., Mekonnen S.H., Mekonnen Abebe S., Christensson K.	2021	Ethiopia	Different perspectives of the supervisors could be enriching to the candidate		Having PhD students as lecturers favours the university and the candidate.		Having PhD students as lecturers favours the university and the candidate.
Ferreira-Meyers K	2022	Eswetini	There has been a change in frequency and means of supervision, that there is more reliance on videoconferencing tools and interaction “at a distance”.	However, the data cannot conclusively confirm that there has been a significant transformation in the way students are supervised because many study participants indicated their wish to return to the way things were done pre-pandemic.
Fetene G.T., Tamrat W.	2021	Ethiopia				The study further revealed that completing a PhD in time is a process that can be influenced by many interacting factors, which include student commitment and preparation, favourable academic and research environment, and positive student-supervisor rapport		The findings of this study revealed that the cumulative average completion time for a PhD study was 6.19 years— over two years more than the four years given as the optimum duration for completing a PhD program. The institutional pattern of delays over the last ten years indicates that doctoral students are requiring more and more years to complete their PhDs.
Fisher M, Nyabaro V, Mendum R, Osiru M.	2020	Sub-saharan Africa	For publication output, we find that good supervision had a stronger impact for men than women. Having a female supervisor, attending an institution with gender policies in place, and pursuing the PhD in a department where sexual harassment by faculty was perceived as uncommon were enabling factors for women’s timely completion of their doctoral studies	Getting married during the PhD reduced women’s publication productivity but increased that of men. Becoming a parent during the PhD training was a key reason that women took longer to complete the PhD, according to our results.		Findings suggest that having a female supervisor, attending an institution with gender policies in place, and pursuing the PhD in a department where sexual harassment by faculty was perceived as uncommon were enabling factors for women’s timely completion of their doctoral studies
Fonn S., Egesah O., Cole D., Griffiths F., Manderson L., Kabiru C., Ezeh A., Thorogood M., Izugbara C.	2016	Sub-saharan Africa				We have been effective in promoting an understanding of multidisciplinarity, resulting in fellows using methods from beyond their discipline of origin	Evaluations indicate PhD fellows have a greater appreciation of how disciplines other than their own are important to understanding health and its determinants and an appreciation and capacity to employ mixed methods research
Gary R.A., Rogers M., Demisse L., Hayes R., McCauley L.	2020	Ethiopia		Students also value the chance to transform the profession of nursing.		According to students, the PhD program has been a means not only to improve nursing research capacity and education in Ethiopia, but also to generate the regulations necessary for graduates to practice according to their degree
Gasa V., Gumbo M.	2021	Ethiopia	The results show that the student-respondents, in general, experienced all five dimensions (‘supervision’, ‘student needs’, ‘facilitators’, ‘environment’, and ‘institutional support/access’) of face-to-face student support very positive			The results show that the student-respondents, in general, experienced all five dimensions (‘supervision’, ‘student needs’, ‘facilitators’, ‘environment’, and ‘institutional support/access’) of face-to-face student support very positive	The results show that the student-respondents, in general, experienced all five dimensions (‘supervision’, ‘student needs’, ‘facilitators’, ‘environment’, and ‘institutional support/access’) of face-to-face student support very positive
Igumbor J.O., Bosire E.N., Karimi F., Katahoire A., Allison J., Muula A.S., Peixoto A., Otwombe K., Gitau E., Bondjers G., Fonn S., Ajuwon A.	2020	Sub-saharan Africa	Studies have illustrated that universities and research institutions in Africa face particular challenges, including supervisors managing large classes of undergraduate and graduate students, limited time for individual supervision and a lack of supervisor motivation. Effective supervision requires both parties to meet regularly and reflect on their relationships, responsibilities, timelines and …	Our findings also invoke likely gender differences in PhD supervision and the potential need for balancing of attributes.				System level factors, such as lack of supervision courses, support systems (Ophey & van Adrichem, 2016), and limited infrastructure, emerged as key impediments to effective supervision
Izugbara C.O., Kabiru C.W., Amendah D., Dimbuene Z.T., Donfouet H.P.P., Atake E.-H., Ingabire M.-G., Maluka S., Mumah J.N., Mwau M., Ndinya M., Ngure K., Sidze E.M., Sossa C., Soura A., Ezeh A.C.	2017	Sub-saharan Africa		Timely throughput of quality PhDs is vital, but not always enough to convert PhD graduates into productive researchers and research leaders.	Timely throughput of quality PhDs is vital, but not always enough to convert PhD graduates into productive researchers and research leaders. Research capacity strengthening requires a lot more than supporting individuals to acquire PhDs. It requires sustained engagement to enable them build requisite capacities, transferable skills, and networks that can sustain them as scholars and researchers	Timely throughput of quality PhDs is vital, but not always enough to convert PhD graduates into productive researchers and research leaders. Research capacity strengthening requires a lot more than supporting individuals to acquire PhDs. It requires sustained engagement to enable them build requisite capacities, transferable skills, and networks that can sustain them as scholars and researchers
Khisa A.M., Ngure P., Gitau E., Musasiah J., Kilonzo E., Otukpa E., Vicente-Crespo M., Kyobutungi C., Ezeh A., Fonn S.	2019	Kenya		Enrolling and succeeding in a PhD program is influenced by various factors, including gender.
Lalloo U.G., Bobat R.A., Pillay S., Wassenaar D.	2014	KZN, SA				Capacity is improved by: 1) Incorporating research into undergraduate programs (students do a project, 8 methods and ethics lectures over a week, with submission to HREC afterwards, they present posters at a meeting by the programme); 2) Attracting outstanding students to an MPH program (parallel MPH and MBChB programme, electives and fee rebates); 3) Attracting health care personnel to a PhD pro…
Manabe Y.C., Nambooze H., Okello E.S., Kamya M.R., Katabira E.T., Ssinabulya I., Kaddumukasa M., Nabunnya Y., Bollinger R.C., Sewankambo N.K.	2018	Uganda			Peer mentorship was effective, there was a critical mass of PhD trainees		The students planned their own mock presentations, peer mentorship was effective, there was a critical mass of PhD trainees
McCulloch A., Kumar V., van Schalkwyk S., Wisker G.	2016	Australia, New Zealand, South Africa and UK	There is often no clear role definition for supervisors. The concept of excellence is poorly described.
Nakanjako D., Katamba A., Kaye D.K., Okello E., Kamya M.R., Sewankambo N., Mayanja-Kizza H.	2014	Uganda	GOOD: Peer support and increasing numbers of doctoral candidates and supervisors; guidelines on supervision and mentoring; PhD forums where student can present their research; funding opportunities allowing for better throughput; supervision is part of promotion criteria			SOLUTIONS: Induction courses including mandatory supervision courses; FAQ catalogue; regular PhD forum meetings; communication skills training; academic protected time for clinician researchers; workshops on finance management and budgeting in research;	GOOD: Peer support and increasing numbers of doctoral candidates and supervisors; guidelines on supervision and mentoring; PhD forums where student can present their research; funding opportunities allowing for better throughput; supervision is part of promotion criteria	BAD: Limited office space; procurement delays; lengthy registration process and delays in appointing supervisors; limited number of mentors with necessart skills; limited lab infrastructure; limited HR for clinician researchers i.e. can't leave clinical practice; limited comms between students and mentors.
Ndejjo R., Ssemugabo C., Osuret J., Zziwa EB., Fonn S., Alfvén T., Mukanga D., Khayesi M., Wanyenze RK	2022	Uganda		By identifying potential career pathways and being positioned for these early, Africa can produce transformative PhD students on a path for success not just for themselves but for society at large, including in new environments such as that created by COVID-19		To thrive in these pathways, PhD training should equip them with knowledge, skills and competencies in leadership, creativity and social competence among others
Nubia WD., Simmonds S	2021	South Africa				The findings indicate that participants understand quality in terms of planning for research, compliance with administrative requirements, confinement of research ideas within disciplinarity boundaries and the calibre of academic support
Obuku E.A., Lavis J.N., Kinengyere A., Ssenono R., Ocan M., Mafigiri D.K., Ssengooba F., Karamagi C., Sewankambo N.K.	2018	SR in LMICs				Only one included study reported on the determinantsof productivity or use of post-graduate students’re-search, and it suggested that younger students weremore likely to publish and that cohort studies were morelikely to be published		Only one included study reported on the determinantsof productivity or use of post-graduate students’re-search, and it suggested that younger students weremore likely to publish and that cohort studies were morelikely to be published
Okewole H., Merritt C., Mangezi W., Mutiso V., Jack H.E., Eley T.C., Abas M.	2020	Ethiopia, Malawi, South Africa, Zimbabwe				1) Growth, in both personal and professional life; 2) Application of training, often in innovative ways but with notable constraints and obstacles	3) Connection with colleagues, where researchers learnt from each other and from experts, building confidence in their new skills. Participants described how face-to-face contact enhanced the perceived quality of their learning experience.	Barriers included logistical obstacles to applying training, such as limited resources and being at an early career stage.
Protsiv M., Rosales-Klintz S., Bwanga F., Zwarenstein M., Atkins S.	2016	Uganda, South Africa, Sweden					retain the practical approach andhighly interactive nature of the original face-to-facecourse while meeting adult learners’needs, maximisingtheir learning and allowing flexibility to overcome bar-riers such as time, cost and travel. Students to have autonomy to direct their own learning. Meaningful use of the platformand peer-to-peer learning could be promoted by intro-ducing collaborative learni…	retain the practical approach andhighly interactive nature of the original face-to-facecourse while meeting adult learners’needs, maximisingtheir learning and allowing flexibility to overcome bar-riers such as time, cost and travel.
Salifu I., Agbenyega JS	2021	Ghana	The strongest message gleaned from this study is that to improve doctoral students’ learning experiences, it is necessary first to develop a student-supervisor relationship built on mutual respect, clear timelines for achieving supervision targets, and commitment to achieving the targets
Samuel M.A., Mariaye H.	2014	RSA and Mauritius	UKZN uses "a system of providing guidance to students in a community of supervi-sors and students, each of whom adds to the development of each other." This is done in 3 broad phases: headwork(refinement ofthe proposal and research design),fieldwork(engagement with producingdata) andtext work(producing thefinal product of a doctoral thesis). This was undertaken in weekend seminars 6x per year. St…			UKZN uses "a system of providing guidance to students in a community of supervi-sors and students, each of whom adds to the development of each other." This is done in 3 broad phases: headwork(refinement ofthe proposal and research design),fieldwork(engagement with producingdata) andtext work(producing thefinal product of a doctoral thesis). This was undertaken in weekend seminars 6x per year. St…	UKZN uses "a system of providing guidance to students in a community of supervi-sors and students, each of whom adds to the development of each other." This is done in 3 broad phases: headwork(refinement ofthe proposal and research design),fieldwork(engagement with producingdata) andtext work(producing thefinal product of a doctoral thesis). This was undertaken in weekend seminars 6x per year. St…
Sheehan A., Comiskey C., Williamson C., Mgutshini T.	2015	South Africa		It is evident that the traditional apprenticeship model may not be an efficient approach for the purpose of rapidly increasing the production of doctoral graduates in South Africa		Other countries have attained success with respect to escalating the production of doctoral graduates through six ‘ promising practices’. These include: (v) developing a strategic increase in postgraduate education that addresses multiple needs; (vi) embracing ‘brain circulation’; (vii) differentiating the higher education system; (viii) ensuring international exposure for doctoral students throu…		Risk factors for non-completion (attrition) of doctoral candidates in South Africa are
Smit B., Williamson C., Padayachee A.	2013	South Africa/Netherlands		The model of innovation includes a programme with a novel approach to focus on redress in South Africa, particularly for Black women researchers	The key finding revealed that SANTRUST in its relationship with research universities has matured into an example of sustainable national and international cooperation within a knowledge network paradigm	productivity of PhD programmes at South African higher education institutions are (i) financial constraints; (ii) the quality of incoming students and blockages in the graduate and postgraduate pipeline; (iii) limited supervisory capacity; and (iv) certain government rules and procedures		reported as: (i) the age of the student at time of enrolment, coupled with professional and family commitments; (ii) inadequate socialisation experiences; (iii) poor student-supervisor relationships; (iv) insufficient funding
Supplementary Table 2 indicates how the various sources were selected, based on their extracts, into the presented topic domains. This supplementary table consists of the full author lists for each article, the year of publication, study setting and direct extracts from the articles in the content-derived topic domains (e.g., supervision, transformation, sustainability, research capacity improvem…
